# Supplementary material for: Borane-Pyridine: An Efficient Catalyst for Direct Amidation
Source: Molecules. 2024 Jan 4;29(1):268. doi: 10.3390/molecules29010268 (PMC10780903; doi:10.3390/molecules29010268)
Supplement: Supplementary file 1 [file molecules-29-00268-s001.zip]

Archive with 1 entries (1 files):
- molecules-2778164-supplementary.pdf
